# Supplementary material for: Tridimensional cell culture of dermal fibroblasts promotes exosome-mediated secretion of extracellular matrix proteins
Source: Sci Rep. 2022 Nov 17;12:19786. doi: 10.1038/s41598-022-23433-0 (PMC9672399; doi:10.1038/s41598-022-23433-0)
Supplement: Supplementary file 3 — Supplementary Table 1. [file 41598_2022_23433_MOESM3_ESM.xlsx]

## Sheet: Supplementary Table 1
Supplementary Table 1: 100 most upregulated genes in dermal fibroblasts cultured in 3D
Symbols	Name	Log (Fold Change)	Ajusted p-value
PDZRN4	PDZ domain containing ring finger 4	9.0847	2.11E-48
NKD2	NKD inhibitor of WNT signaling pathway 2	7.7167	7.99e-66
IGF2	insulin like growth factor 2	7.6544	5.28e-80
VCAM1	vascular cell adhesion molecule 1	7.3443	8.47e-53
LGR5	leucine rich repeat containing G protein-coupled receptor 5	7.0911	4.75e-31
IL10	interleukin 10	7.0010	1.93e-25
LTF	lactotransferrin	6.9635	5.8e-22
MEGF10	multiple EGF like domains 10	6.8811	2.01e-30
DIO3OS	DIO3 opposite strand upstream RNA	6.8417	3.74e-26
IGF1	insulin like growth factor 1	6.7691	5.06e-31
PLXDC1	plexin domain containing 1	6.7139	2.71e-43
ENTPD1	ectonucleoside triphosphate diphosphohydrolase 1	6.6313	1.37e-34
IL19	interleukin 19	6.6252	1.25e-40
MMP13	matrix metallopeptidase 13	6.3608	1.47e-27
UBE2QL1	ubiquitin conjugating enzyme E2 Q family like 1	6.2914	3.59e-35
IGDCC4	immunoglobulin superfamily DCC subclass member 4	6.132	1.09e-116
GIMAP8	"GTPase, IMAP family member 8"	6.1258	2.16e-18
FNDC1	fibronectin type III domain containing 1	6.043	5.59e-53
GPR88	G protein-coupled receptor 88	5.9846	5.48e-28
CILP2	cartilage intermediate layer protein 2	5.8722	4.54e-65
TMEM176A	transmembrane protein 176A	5.8445	6.75e-30
MAOB	monoamine oxidase B	5.8365	5.29e-22
DIO2	iodothyronine deiodinase 2	5.7781	1.24e-52
RGS22	regulator of G protein signaling 22	5.7321	8.66e-22
BPIFB4	BPI fold containing family B member 4	5.7138	4.09e-14
AVPR1A	arginine vasopressin receptor 1A	5.6756	2.5e-15
NELL1	neural EGFL like 1	5.6503	6.03e-12
CHRDL2	chordin like 2	5.5856	2.01e-16
EHF	ETS homologous factor	5.4114	4.47e-14
TDO2	"tryptophan 2,3-dioxygenase"	5.4053	4.39e-24
MMP8	matrix metallopeptidase 8	5.3872	2.35e-46
LINC00996	long intergenic non-protein coding RNA 996	5.3763	1.25e-18
GJA5	gap junction protein alpha 5	5.3673	6.35e-25
FOS	"Fos proto-oncogene, AP-1 transcription factor subunit"	5.3341	1.08e-18
THBS4	thrombospondin 4	5.3284	6.42e-20
AOX3P	"aldehyde oxidase 3, pseudogene"	5.2745	2.64e-22
OMD	osteomodulin	5.2739	2.76e-27
IBSP	integrin binding sialoprotein	5.1938	5.04e-13
PDZD2	PDZ domain containing 2	5.1708	9.38e-22
CNTN4	contactin 4	5.1184	1.04e-10
COL4A3	collagen type IV alpha 3 chain	5.0956	4.21e-33
BHLHE22	basic helix-loop-helix family member e22	5.0886	9.86e-23
COL14A1	collagen type XIV alpha 1 chain	5.0535	1.18e-19
HGF	hepatocyte growth factor	4.9923	1.84e-11
PLCH1	phospholipase C eta 1	4.982	8.59e-42
EMID1	EMI domain containing 1	4.9714	8.09e-14
SPON1	spondin 1	4.9608	1.49e-19
SLC2A5	solute carrier family 2 member 5	4.9349	6.6e-16
COL24A1	collagen type XXIV alpha 1 chain	4.9124	1.82e-56
AOX2P	"aldehyde oxidase 2, pseudogene"	4.9073	1.54e-10
CMKLR1	chemerin chemokine-like receptor 1	4.7818	1.32e-11
ESRG	embryonic stem cell related	4.7727	1.7e-11
SAMD5	sterile alpha motif domain containing 5	4.7457	8.86e-15
TMEM176B	transmembrane protein 176B	4.6219	1.41e-10
MUC19	"mucin 19, oligomeric"	4.5834	1.04e-16
CPXM1	"carboxypeptidase X, M14 family member 1"	4.5818	6.38e-17
CCR1	C-C motif chemokine receptor 1	4.5676	9.93e-15
IL24	interleukin 24	4.5215	9.32e-18
PLA2G2A	phospholipase A2 group IIA	4.4681	3.15e-09
KCND3-IT1	KCND3 intronic transcript 1	4.4233	6.52e-09
PCSK6	proprotein convertase subtilisin/kexin type 6	4.4212	1.66e-16
CILP	cartilage intermediate layer protein	4.4116	1.91e-07
UNGP3	uracil-DNA glycosylase pseudogene 3	4.4109	4.66e-09
RNF175	ring finger protein 175	4.4081	8.98e-20
COL6A5	collagen type VI alpha 5 chain	4.399	4.49e-07
MIR1255B1	microRNA 1255b-1	4.3955	4.49e-10
VNN1	vanin 1	4.3633	3.75e-13
SYT12	synaptotagmin 12	4.3447	9.59e-10
SERPINA5	serpin family A member 5	4.3296	6.26e-10
DIO2-AS1	DIO2 antisense RNA 1	4.2956	3.45e-08
SRD5A2	steroid 5 alpha-reductase 2	4.2901	1.68e-07
SNORD56	"small nucleolar RNA, C/D box 56"	4.2887	2.26e-10
COL10A1	collagen type X alpha 1 chain	4.2866	5.42e-25
GPM6B	glycoprotein M6B	4.271	3.72e-08
MMP27	matrix metallopeptidase 27	4.2461	3.38e-35
TTC23L	tetratricopeptide repeat domain 23 like	4.2444	4.43e-10
CD200	CD200 molecule	4.2171	2.75e-08
HCK	"HCK proto-oncogene, Src family tyrosine kinase"	4.2138	5.08e-07
ZNF33BP1	zinc finger protein 33B pseudogene 1	4.1832	1.53e-12
LINC00310	long intergenic non-protein coding RNA 310	4.1809	1.1e-17
INHBB	inhibin subunit beta B	4.178	2.35e-13
RARRES2	retinoic acid receptor responder 2	4.1726	3.89e-09
PRKAG3	protein kinase AMP-activated non-catalytic subunit gamma 3	4.1484	1.49e-08
TNFRSF8	TNF receptor superfamily member 8	4.1467	3.42e-12
LRRC17	leucine rich repeat containing 17	4.1458	1.47e-14
LAMC3	laminin subunit gamma 3	4.1312	2.24e-12
SLAMF8	SLAM family member 8	4.1243	3.35e-13
NFAM1	NFAT activating protein with ITAM motif 1	4.124	4.49e-10
VWA2	von Willebrand factor A domain containing 2	4.1123	9.38e-08
GPC3	glypican 3	4.1101	4.6e-07
TRPA1	transient receptor potential cation channel subfamily A member 1	4.1092	1.92e-33
SLC24A3	solute carrier family 24 member 3	4.1064	2.3e-19
IGSF10	immunoglobulin superfamily member 10	4.1052	1.34e-15
ELF3	E74 like ETS transcription factor 3	4.0822	5.37e-14
SLC38A3	solute carrier family 38 member 3	4.0709	1.44e-11
RASGRF2	Ras protein specific guanine nucleotide releasing factor 2	4.0698	1.7e-17
SLC19A3	solute carrier family 19 member 3	4.0473	4.27e-18
SALL4P7	spalt like transcription factor 4 pseudogene 7	4.0409	8.79e-08
TMEM92	transmembrane protein 92	4.0341	9.8e-14
BCAS1	breast carcinoma amplified sequence 1	4.0249	2.7e-08
