# Supplementary material for: Tridimensional cell culture of dermal fibroblasts promotes exosome-mediated secretion of extracellular matrix proteins
Source: Sci Rep. 2022 Nov 17;12:19786. doi: 10.1038/s41598-022-23433-0 (PMC9672399; doi:10.1038/s41598-022-23433-0)
Supplement: Supplementary file 4 — Supplementary Table 2. [file 41598_2022_23433_MOESM4_ESM.xlsx]

## Sheet: Supplementary Table 2
Supplementary Table 2: 100 most downregulated genes in dermal fibroblasts cultured in 3D
Symbols	Name	Log (Fold Change)	Ajusted p-value
MMP12	matrix metallopeptidase 12	-4.7659	5.55e-16
NEFM	neurofilament medium	-4.4222	5.72e-15
TNNT1	"troponin T1, slow skeletal type"	-4.397	1.02e-10
EPHB1	EPH receptor B1	-4.0367	3.79e-15
RAB39B	"RAB39B, member RAS oncogene family"	-3.9316	2.3e-08
BEX1	brain expressed X-linked 1	-3.8947	2.99e-10
PPP2R2B	protein phosphatase 2 regulatory subunit Bbeta	-3.8321	8.77e-10
NPTX1	neuronal pentraxin 1	-3.7858	2.48e-23
SPHKAP	"SPHK1 interactor, AKAP domain containing"	-3.7679	4.28e-07
MATN2	matrilin 2	-3.7597	7.83e-44
CHRM2	cholinergic receptor muscarinic 2	-3.6991	9.56e-06
FCRLB	Fc receptor like B	-3.6957	2.95e-16
CALB2	calbindin 2	-3.6888	1.1e-05
NEFL	neurofilament light	-3.6882	2.27e-11
ANO4	anoctamin 4	-3.6842	6.32e-13
SLC6A17	solute carrier family 6 member 17	-3.6624	9.9e-09
LY6K	lymphocyte antigen 6 family member K	-3.6536	2.26e-15
LIPH	lipase H	-3.5168	1.03e-05
PSAT1	phosphoserine aminotransferase 1	-3.5045	3.89e-30
CEND1	cell cycle exit and neuronal differentiation 1	-3.4974	8.9e-11
ID1	"inhibitor of DNA binding 1, HLH protein"	-3.4204	2.12e-11
SCIN	scinderin	-3.3775	2.93e-05
THBD	thrombomodulin	-3.3494	2.48e-09
WNK4	WNK lysine deficient protein kinase 4	-3.3034	9.89e-11
CDH4	cadherin 4	-3.3002	1.03e-16
IL21-AS1	IL21 antisense RNA 1	-3.2712	6.11e-06
GATA2	GATA binding protein 2	-3.2293	5.01e-15
SUSD5	sushi domain containing 5	-3.2282	6.72e-14
SH2D5	SH2 domain containing 5	-3.2169	3.43e-08
TGFA	transforming growth factor alpha	-3.2122	0.000211
PSG2	pregnancy specific beta-1-glycoprotein 2	-3.2113	1.13e-09
MSTN	myostatin	-3.2096	2.24e-15
CDH6	cadherin 6	-3.1558	1.26e-06
CATSPER1	cation channel sperm associated 1	-3.1512	9.09e-07
ADM2	adrenomedullin 2	-3.1477	1.57e-23
COLGALT2	collagen beta(1-O)galactosyltransferase 2	-3.141	1.29e-11
ZNF536	zinc finger protein 536	-3.1204	1.53e-16
UBASH3B	ubiquitin associated and SH3 domain containing B	-3.0768	8.55e-15
CPA4	carboxypeptidase A4	-3.0764	5.36e-07
HPSE	heparanase	-3.0555	4.88e-10
KISS1	KiSS-1 metastasis suppressor	-3.0392	0.000756
GABRA5	gamma-aminobutyric acid type A receptor subunit alpha5	-3.0208	2.97e-05
CNKSR2	connector enhancer of kinase suppressor of Ras 2	-3.011	5.07e-12
KRTAP1-5	keratin associated protein 1-5	-3.0002	9.45e-07
SPP1	secreted phosphoprotein 1	-2.9496	1.96e-06
SEC11C	"SEC11 homolog C, signal peptidase complex subunit"	-2.9438	4.66e-23
KCNG1	potassium voltage-gated channel modifier subfamily G member 1	-2.9129	4.44e-11
GABBR2	gamma-aminobutyric acid type B receptor subunit 2	-2.9093	6.31e-08
LINC00525	long intergenic non-protein coding RNA 525	-2.8861	0.000586
PODXL	podocalyxin like	-2.8761	0.00012
OLR1	oxidized low density lipoprotein receptor 1	-2.8528	3.31e-05
CARD16	caspase recruitment domain family member 16	-2.8527	1.46e-09
PSG7	pregnancy specific beta-1-glycoprotein 7 (gene/pseudogene)	-2.8487	2.55e-06
ANKRD26P1	ankyrin repeat domain 26 pseudogene 1	-2.8411	8.22e-05
KRT34	keratin 34	-2.8257	1.39e-05
SSTR1	somatostatin receptor 1	-2.8236	2.21e-14
NKX3-1	NK3 homeobox 1	-2.8138	8.21e-09
ANXA3	annexin A3	-2.8074	4.41e-13
LINC01111	long intergenic non-protein coding RNA 1111	-2.8052	2.9e-06
LYSMD2	LysM domain containing 2	-2.8	7.17e-16
C3orf52	chromosome 3 open reading frame 52	-2.7969	2.5e-12
DLX1	distal-less homeobox 1	-2.7834	9.4e-06
P2RX5	purinergic receptor P2X 5	-2.7828	1.34e-05
NYAP1	neuronal tyrosine phosphorylated phosphoinositide-3-kinase adaptor 1	-2.7773	3.09e-08
RGS20	regulator of G protein signaling 20	-2.7669	2.49e-09
MRAP2	melanocortin 2 receptor accessory protein 2	-2.7632	7.78e-07
SAMD11	sterile alpha motif domain containing 11	-2.7531	4.02e-06
PAFAH1B3	platelet activating factor acetylhydrolase 1b catalytic subunit 3	-2.744	4.6e-18
TRNP1	TMF1 regulated nuclear protein 1	-2.734	1.31e-12
EMCN	endomucin	-2.7309	0.00179
PSG6	pregnancy specific beta-1-glycoprotein 6	-2.7058	4.87e-08
ADRA2C	adrenoceptor alpha 2C	-2.7031	5.62e-06
CSNK1A1P1	casein kinase 1 alpha 1 pseudogene 1	-2.6929	5.79e-05
CPNE7	copine 7	-2.6899	1.09e-09
GPR37	G protein-coupled receptor 37	-2.6893	6.44e-05
DPF1	double PHD fingers 1	-2.6889	6e-13
RN7SL471P	"RNA, 7SL, cytoplasmic 471, pseudogene"	-2.6772	8.69e-14
ST6GALNAC3	"ST6 N-acetylgalactosaminide alpha-2,6-sialyltransferase 3"	-2.672	7.28e-05
PRPS1	phosphoribosyl pyrophosphate synthetase 1	-2.6638	5.57e-18
FOLR3	folate receptor gamma	-2.6544	5.1e-19
PHGDH	phosphoglycerate dehydrogenase	-2.6523	8.73e-33
CARD10	caspase recruitment domain family member 10	-2.6511	4.73e-11
LRRC4	leucine rich repeat containing 4	-2.6405	9.21e-07
TMOD2	tropomodulin 2	-2.6175	1.08e-14
KRT81	keratin 81	-2.6055	0.000767
CBS	cystathionine beta-synthase	-2.6051	1.07e-09
GJA3	gap junction protein alpha 3	-2.5942	4.58e-05
ALDH2	aldehyde dehydrogenase 2 family member	-2.5876	7.55e-12
IGSF23	immunoglobulin superfamily member 23	-2.5689	0.000738
ASB5	ankyrin repeat and SOCS box containing 5	-2.5245	0.00167
ZNF560	zinc finger protein 560	-2.5168	1.19e-05
IL12A	interleukin 12A	-2.5145	3.25e-15
MIR138-1	microRNA 138-1	-2.5104	2.5e-06
GPER1	G protein-coupled estrogen receptor 1	-2.5068	1.73e-10
PLCE1-AS1	PLCE1 antisense RNA 1	-2.4885	0.0007
TMEM255A	transmembrane protein 255A	-2.4875	0.000342
AADACL4	arylacetamide deacetylase like 4	-2.4807	0.00795
BEX5	brain expressed X-linked 5	-2.4802	0.00821
SLC7A14	solute carrier family 7 member 14	-2.4688	7.71e-08
SMS	spermine synthase	-2.4595	6.34e-14
