# Supplementary material for: Tridimensional cell culture of dermal fibroblasts promotes exosome-mediated secretion of extracellular matrix proteins
Source: Sci Rep. 2022 Nov 17;12:19786. doi: 10.1038/s41598-022-23433-0 (PMC9672399; doi:10.1038/s41598-022-23433-0)
Supplement: Supplementary file 5 — Supplementary Table 3. [file 41598_2022_23433_MOESM5_ESM.xlsx]

## Sheet: Supplementary Table 3
Supplementary Table 3: Significantly upregulated proteins contained in exosomes derived from dermal fibroblasts cultured in 3D
Symbols	Name	Log (Fold Change)	Ajusted p-value	Matrisome
CLSTN1	calsyntenin 1	7.2964	2.59E-11
FNDC1	fibronectin type III domain containing 1	5.7989	1.63E-07	ECM Glycoproteins
RARRES2	retinoic acid receptor responder 2	5.7537	6.92E-10
SPON1	spondin 1	5.5582	3.92E-07	ECM Glycoproteins
COL14A1	collagen type XIV alpha 1 chain	5.5202	1.11E-08	Collagens
SERPING1	serpin family G member 1	5.4634	2.32E-06	ECM Regulators
TNFAIP6	TNF alpha induced protein 6	5.3042	2.29E-04	ECM Glycoproteins
A2M	alpha-2-macroglobulin	4.9867	1.47e-09	ECM Regulators
JCHAIN	joining chain of multimeric IgA and IgM	4.8411	0.000291
CFD	complement factor D	4.8101	1.49e-07
SFRP2	secreted frizzled related protein 2	4.5306	1.42e-05	Secreted Factors
LOXL3	lysyl oxidase like 3	4.4657	4.57e-09	ECM Regulators
STC1	stanniocalcin 1	4.1958	9.98e-07
HAPLN1	hyaluronan and proteoglycan link protein 1	4.1862	0.00173	Proteoglycans
SFRP1	secreted frizzled related protein 1	4.1623	6.7e-09	Secreted Factors
CXCL1	C-X-C motif chemokine ligand 1	4.0885	0.000231	Secreted Factors
LOXL4	lysyl oxidase like 4	4.0868	4.33e-08	ECM Regulators
ITIH5	inter-alpha-trypsin inhibitor heavy chain 5	4.0238	0.00131	ECM Regulators
ECM2	extracellular matrix protein 2	3.9943	4.81e-09	ECM Glycoproteins
CHI3L1	chitinase 3 like 1	3.955	8.91e-05
GSN	gelsolin	3.6643	5.58e-05
DPT	dermatopontin	3.4692	0.00559	ECM Glycoproteins
HP	haptoglobin	3.4489	0.000186
OLFML2B	olfactomedin like 2B	3.3866	4e-05
HMCN1	hemicentin 1	3.3267	1.71e-07	ECM Glycoproteins
RCN1	reticulocalbin 1	3.2701	5.86e-06
LUM	lumican	3.2535	5.87e-08	Proteoglycans
TPM4	tropomyosin 4	3.1867	1.24e-05
CPXM2	"carboxypeptidase X, M14 family member 2"	3.1405	0.000151
C1QTNF5	C1q and TNF related 5	3.0826	9.42e-06	ECM-afiliated proteins
IGHG3	immunoglobulin heavy constant gamma 3 (G3m marker)	3.0386	0.00835
LGALS3	galectin 3	2.9484	2.29e-05	ECM-afiliated proteins
S100A10	S100 calcium binding protein A10	2.9122	0.0073	Secreted Factors
HGF	hepatocyte growth factor	2.8916	0.00199	Secreted Factors
SERPINF1	serpin family F member 1	2.8656	5e-08	ECM Regulators
SPARC	secreted protein acidic and cysteine rich	2.7999	0.00093	ECM Glycoproteins
APP	amyloid beta precursor protein	2.7908	5.85e-05
APOD	apolipoprotein D	2.7701	4.83e-05
TPM3	tropomyosin 3	2.7634	9.48e-05
UGGT1	UDP-glucose glycoprotein glucosyltransferase 1	2.7592	6.62e-06
PSMB4	proteasome 20S subunit beta 4	2.7589	0.00102
CSPG4	chondroitin sulfate proteoglycan 4	2.6095	0.00463
PLTP	phospholipid transfer protein	2.5848	8.35e-06
SOD3	superoxide dismutase 3	2.5808	6.52e-05
PRG4	proteoglycan 4	2.5412	0.0154	Proteoglycans
PTX3	pentraxin 3	2.4829	0.00139
CFB	complement factor B	2.4108	0.00199
B2M	beta-2-microglobulin	2.4104	0.0176
C3	complement C3	2.4076	0.000117
GREM1	"gremlin 1, DAN family BMP antagonist"	2.362	0.00496	ECM-afiliated proteins
VCAN	versican	2.3409	1.19e-05	Proteoglycans
ECM1	extracellular matrix protein 1	2.3313	1.56e-05	ECM Glycoproteins
TMSB4X	thymosin beta 4 X-linked	2.3008	0.00163
CTHRC1	collagen triple helix repeat containing 1	2.2889	8.17e-06	ECM Glycoproteins
EXT2	exostosin glycosyltransferase 2	2.2558	0.00554
COL5A1	collagen type V alpha 1 chain	2.1607	0.000488	Collagens
STC2	stanniocalcin 2	2.155	0.0176
DPP4	dipeptidyl peptidase 4	2.07	0.00642
FBLN2	fibulin 2	2.0657	1.04e-05	ECM Glycoproteins
FIBIN	fin bud initiation factor homolog	2.0443	0.00113
PSMA5	proteasome 20S subunit alpha 5	2.0324	0.0281
CPXM1	"carboxypeptidase X, M14 family member 1"	2.0271	0.00819
SPOCK1	"SPARC (osteonectin), cwcv and kazal like domains proteoglycan 1"	1.9276	0.0279	Proteoglycans
IGFBP4	insulin like growth factor binding protein 4	1.8833	3.01e-06	ECM Glycoproteins
IGSF10	immunoglobulin superfamily member 10	1.8595	0.0208	ECM Glycoproteins
SLIT3	slit guidance ligand 3	1.8196	0.00589	ECM Glycoproteins
RCN3	reticulocalbin 3	1.8063	0.00496
NNMT	nicotinamide N-methyltransferase	1.7814	0.00342
MEGF6	multiple EGF like domains 6	1.7475	0.0171	Secreted Factors
IL6	interleukin 6	1.7129	0.0132	Secreted Factors
AEBP1	AE binding protein 1	1.6937	3.57e-06	ECM Glycoproteins
COL16A1	collagen type XVI alpha 1 chain	1.6725	5.51e-05	Collagens
MFAP2	microfibril associated protein 2	1.6585	0.0208
MAN1A1	mannosidase alpha class 1A member 1	1.6495	0.031
CILP	cartilage intermediate layer protein	1.6357	0.0299	ECM Glycoproteins
PAM	peptidylglycine alpha-amidating monooxygenase	1.6057	0.0169
EMILIN1	elastin microfibril interfacer 1	1.6012	7.16e-06	ECM Glycoproteins
MFAP4	microfibril associated protein 4	1.593	0.0143	ECM Glycoproteins
NID2	nidogen 2	1.5871	0.000159	ECM Glycoproteins
PRDX4	peroxiredoxin 4	1.5841	0.0056
S100A11	S100 calcium binding protein A11	1.5309	0.0357	Secreted Factors
CLU	clusterin	1.5245	0.000172
SOD2	superoxide dismutase 2	1.5205	0.0117
LAMA2	laminin subunit alpha 2	1.4721	0.000695	ECM Glycoproteins
LTBP1	latent transforming growth factor beta binding protein 1	1.4707	0.00124	ECM Glycoproteins
ACTN4	actinin alpha 4	1.4568	5.51e-05
UGP2	UDP-glucose pyrophosphorylase 2	1.4563	0.0396
APOE	apolipoprotein E	1.4488	0.0264
COL6A3	collagen type VI alpha 3 chain	1.4202	4.06e-06	Collagens
ITIH2	inter-alpha-trypsin inhibitor heavy chain 2	1.4086	0.00162	ECM Regulators
WNT5A	Wnt family member 5A	1.396	0.0056	Secreted Factors
QSOX1	quiescin sulfhydryl oxidase 1	1.3914	3.67e-05
CCDC80	coiled-coil domain containing 80	1.3905	0.0165
MMP19	matrix metallopeptidase 19	1.3322	0.00915	ECM Regulators
ISLR	immunoglobulin superfamily containing leucine rich repeat	1.3204	0.0113
COL6A1	collagen type VI alpha 1 chain	1.3105	8.35e-06	Collagens
ITGBL1	integrin subunit beta like 1	1.3054	0.0168
PRELP	proline and arginine rich end leucine rich repeat protein	1.2824	0.0252	Proteoglycans
FBLN1	fibulin 1	1.2336	6.18e-05	ECM Glycoproteins
FST	follistatin	1.1972	0.00223	Secreted Factors
SVEP1	"sushi, von Willebrand factor type A, EGF and pentraxin domain containing 1"	1.1694	0.0007	ECM Glycoproteins
MXRA5	matrix remodeling associated 5	1.1336	0.000209	ECM Glycoproteins
QPCT	glutaminyl-peptide cyclotransferase	1.0481	0.0472
CSF1	colony stimulating factor 1	1.0223	0.00426	Secreted Factors
DPYSL3	dihydropyrimidinase like 3	1.0045	0.0191
