# Supplementary material for: Tridimensional cell culture of dermal fibroblasts promotes exosome-mediated secretion of extracellular matrix proteins
Source: Sci Rep. 2022 Nov 17;12:19786. doi: 10.1038/s41598-022-23433-0 (PMC9672399; doi:10.1038/s41598-022-23433-0)
Supplement: Supplementary file 6 — Supplementary Table 4. [file 41598_2022_23433_MOESM6_ESM.xlsx]

## Sheet: Supplementary Table 4
Supplementary Table 4: Significantly downregulated proteins contained in exosomes derived from dermal fibroblasts cultured in 3D
Symbols	Name	Log (Fold Change)	Ajusted p-value	Matrisome
HSPB1	heat shock protein family B (small) member 1	-4.71	3.01e-09
GNS	glucosamine (N-acetyl)-6-sulfatase	-3.43	3.38e-09
NCL	nucleolin	-3.34	7.42e-09
EEF1D	eukaryotic translation elongation factor 1 delta	-3.77	8.08e-08
EMILIN2	elastin microfibril interfacer 2	-3.29	1.72e-07	ECM Glycoproteins
RPS9	ribosomal protein S9	-2.72	1.72e-07
PFKP	"phosphofructokinase, platelet"	-2.08	4.16e-07
VASP	vasodilator stimulated phosphoprotein	-2.22	7.86e-07
PSMD11	"proteasome 26S subunit, non-ATPase 11"	-1.98	9.98e-07
NPTX1	neuronal pentraxin 1	-3.43	1.09e-06
TUBA1B	tubulin alpha 1b	-1.42	1.5e-06
NPM1	nucleophosmin 1	-2.3	1.57e-06
IGF2R	insulin like growth factor 2 receptor	-1.53	1.58e-06
LTBP4	latent transforming growth factor beta binding protein 4	-1.41	2.09e-06	ECM Glycoproteins
TUBB4B	tubulin beta 4B class IVb	-1.78	2.32e-06
EEF1A1P5	eukaryotic translation elongation factor 1 alpha 1 pseudogene 5	-1.42	2.32e-06
PTPRD	protein tyrosine phosphatase receptor type D	-2.58	2.4e-06
CTSK	cathepsin K	-5.65	2.95e-06	ECM Regulators
CRYAB	crystallin alpha B	-3.49	3.01e-06
DYNC1H1	dynein cytoplasmic 1 heavy chain 1	-2.44	3.57e-06
TUBA4A	tubulin alpha 4a	-3.21	3.74e-06
TUBB	tubulin beta class I	-1.61	5.47e-06
FASN	fatty acid synthase	-1.63	8.86e-06
RPSA	ribosomal protein SA	-1.32	8.86e-06
HSPA1B	heat shock protein family A (Hsp70) member 1B	-1.23	1.42e-05
RPS3	ribosomal protein S3	-3.14	1.55e-05
TLN1	talin 1	-1.19	1.55e-05
HSP90AB1	heat shock protein 90 alpha family class B member 1	-1.15	1.55e-05
HSPA8	heat shock protein family A (Hsp70) member 8	-1.03	1.65e-05
RPLP2	ribosomal protein lateral stalk subunit P2	-1.31	1.76e-05
PSAP	prosaposin	-1.84	2.09e-05
PSMD2	"proteasome 26S subunit, non-ATPase 2"	-1.73	2.09e-05
PSMC3	"proteasome 26S subunit, ATPase 3"	-1.23	2.21e-05
ACLY	ATP citrate lyase	-1.39	2.44e-05
AHCY	adenosylhomocysteinase	-1.95	2.57e-05
RELN	reelin	-1.52	2.57e-05	ECM Glycoproteins
HSP90AA1	heat shock protein 90 alpha family class A member 1	-1.04	3.55e-05
CCT3	chaperonin containing TCP1 subunit 3	-2.87	4e-05
EEF1G	eukaryotic translation elongation factor 1 gamma	-1.2	4.72e-05
AHNAK	AHNAK nucleoprotein	-1.19	5.23e-05
APOB	apolipoprotein B	-1.21	5.51e-05
FLNC	filamin C	-1.26	6.11e-05
FLNB	filamin B	-1.15	6.46e-05
GAPDH	glyceraldehyde-3-phosphate dehydrogenase	-1.04	6.52e-05
TAGLN2	transgelin 2	-1.07	8e-05
HTRA1	HtrA serine peptidase 1	-1.01	8.3e-05	ECM Regulators
CCT2	chaperonin containing TCP1 subunit 2	-1.98	8.52e-05
ACTC1	actin alpha cardiac muscle 1	-1.62	9.89e-05
EEF2	eukaryotic translation elongation factor 2	-1.11	0.000101
STAT1	signal transducer and activator of transcription 1	-1.27	0.000117
RAN	"RAN, member RAS oncogene family"	-2.24	0.000147
EIF4A1	eukaryotic translation initiation factor 4A1	-2.8	0.000153
LDLR	low density lipoprotein receptor	-1.55	0.000159
COL1A2	collagen type I alpha 2 chain	-1.75	0.000165	Collagens
AKR1A1	aldo-keto reductase family 1 member A1	-1.87	0.000172
EHD3	EH domain containing 3	-1.66	0.000172
C4A	complement C4A (Rodgers blood group)	-1.49	0.000213
FLNA	filamin A	-1.04	0.000228
COL4A2	collagen type IV alpha 2 chain	-5.22	0.000229	Collagens
COPB1	COPI coat complex subunit beta 1	-1.51	0.000245
PSMD3	"proteasome 26S subunit, non-ATPase 3"	-1.23	0.000251
CTSD	cathepsin D	-3.72	0.000298	ECM Regulators
CNTN1	contactin 1	-1.01	0.000304
MAN2B1	mannosidase alpha class 2B member 1	-1.02	0.00038
PABPC1	poly(A) binding protein cytoplasmic 1	-2.26	0.000421
PYGB	glycogen phosphorylase B	-1.79	0.00044
LOX	lysyl oxidase	-1.05	0.00044	ECM Regulators
ILK	integrin linked kinase	-2.11	0.000494
NOTCH3	notch receptor 3	-1.53	0.000504
HNRNPK	heterogeneous nuclear ribonucleoprotein K	-1.29	0.000504
TNXB	tenascin XB	-2.8	0.000692	ECM Glycoproteins
COL8A1	collagen type VIII alpha 1 chain	-2.75	0.000963	Collagens
CKM	"creatine kinase, M-type"	-1.57	0.000968
HABP2	hyaluronan binding protein 2	-1.6	0.00113	ECM Regulators
ACO1	aconitase 1	-1.2	0.00148
PGAM1	phosphoglycerate mutase 1	-2.37	0.00151
LOXL1	lysyl oxidase like 1	-1.32	0.0016	ECM Regulators
COPB2	COPI coat complex subunit beta 2	-1.36	0.00188
CRTAP	cartilage associated protein	-1.93	0.00223
F10	coagulation factor X	-2.48	0.00257	ECM Regulators
COPA	COPI coat complex subunit alpha	-2.46	0.00276
TCP1	t-complex 1	-2	0.00294
HSPA13	heat shock protein family A (Hsp70) member 13	-1.75	0.00298
PDCD6IP	programmed cell death 6 interacting protein	-1.86	0.00299
SRPX2	sushi repeat containing protein X-linked 2	-3.21	0.00358	ECM Glycoproteins
SNRPD3	small nuclear ribonucleoprotein D3 polypeptide	-1.19	0.00366
RTN4	reticulon 4	-2.14	0.00374
PLA2G7	phospholipase A2 group VII	-2.06	0.00426
YWHAG	tyrosine 3-monooxygenase/tryptophan 5-monooxygenase activation protein gamma	-1.45	0.00436
AP2B1	adaptor related protein complex 2 subunit beta 1	-1	0.00463
TUBA1A	tubulin alpha 1a	-1.15	0.00477
PAMR1	peptidase domain containing associated with muscle regeneration 1	-1.7	0.00485	ECM Regulators
ACTR1A	actin related protein 1A	-1.21	0.00502
COPG1	COPI coat complex subunit gamma 1	-1.03	0.00553
ADAMTS13	ADAM metallopeptidase with thrombospondin type 1 motif 13	-2.79	0.00578	ECM Regulators
DMBT1	deleted in malignant brain tumors 1	-2.32	0.00578	ECM Glycoproteins
TUBB3	tubulin beta 3 class III	-1.26	0.00619
CORO1C	coronin 1C	-1.5	0.00701
TGFB1	transforming growth factor beta 1	-1.17	0.00825	Secreted Factors
FKBP10	FKBP prolyl isomerase 10	-2.23	0.00871
RPS11	ribosomal protein S11	-1.18	0.00907
PTPRF	protein tyrosine phosphatase receptor type F	-1.37	0.0101
MMP14	matrix metallopeptidase 14	-1.68	0.0111	ECM Regulators
CAP1	cyclase associated actin cytoskeleton regulatory protein 1	-1.42	0.0114
HEXB	hexosaminidase subunit beta	-1.77	0.0172
FAT1	FAT atypical cadherin 1	-1.37	0.0182
CCBE1	collagen and calcium binding EGF domains 1	-1.77	0.0182	Secreted Factors
RHOA	ras homolog family member A	-1.07	0.0206
COL1A1	collagen type I alpha 1 chain	-1.09	0.0218	Collagens
VWF	von Willebrand factor	-2.22	0.0299	ECM Glycoproteins
NDNF	neuron derived neurotrophic factor	-1.26	0.0451	ECM Glycoproteins
ALDOC	"aldolase, fructose-bisphosphate C"	-1.26	0.0475
