# Supplementary material for: Tridimensional cell culture of dermal fibroblasts promotes exosome-mediated secretion of extracellular matrix proteins
Source: Sci Rep. 2022 Nov 17;12:19786. doi: 10.1038/s41598-022-23433-0 (PMC9672399; doi:10.1038/s41598-022-23433-0)
Supplement: Supplementary file 7 — Supplementary Table 5. [file 41598_2022_23433_MOESM7_ESM.xlsx]

## Sheet: Supplementary Table 5
Supplementary Table 5: Sample information
Sample	Sex	Age at sampling	Date of biopsy
DF1	Female	68	29-09-2014
DF2	Female	48	23-02-2015
DF3	Female	65	09-03-2015
DF4	Male	65	10-11-2014
DF5	Male	61	02-02-2015
DF6	Male	59	25-05-2015
